# Supplementary material for: Long-Distance Wind-Dispersal of Spores in a Fungal Plant Pathogen: Estimation of Anisotropic Dispersal Kernels from an Extensive Field Experiment
Source: PLoS One. 2014 Aug 12;9(8):e103225. doi: 10.1371/journal.pone.0103225 (PMC4130500; doi:10.1371/journal.pone.0103225)
Supplement: File S2 — R code used for statistical analyses. (TXT) [file pone.0103225.s002.txt]

File S2. R code used for statistical analyses

################################################################################ 
Import the data
################################################################################

df <- read.table("data_set.txt",header=TRUE,sep='\t')
sapply(df,class)

source=read.table("source.txt",header=TRUE,sep='\t')
sourceC=cbind(source$x-mean(source$x),source$y-mean(source$y))
sourceP=cart2rad(sourceC)

coordC=cbind(df$x-mean(source$x),df$y-mean(source$y))
coordP=cart2rad(coordC)

nles=df$tnl
nlesSub=df$gnl
nlesEndo=df$gnrl
area=df$surface

################################################################################
Functions needed
################################################################################

library(CircStats)

## Cartesian to Polar coordinates

cart2rad=function(x){
  phi=atan(x[,2]/x[,1])
  phi[sign(x[,1])<0]=pi+phi[sign(x[,1])<0]
  cbind(sqrt(x[,1]^2+x[,2]^2),phi)
}
rad2cart=function(rad) cbind(rad[,1]*cos(rad[,2]),rad[,1]*sin(rad[,2]))


## Exponential kernel

Sexp=function(par,rho,phi)
  sapply(1:length(rho),function(i) exp(par[1])*dvm(phi[i],par[2],exp(par[3]))/
           (exp(par[4])*dvm(phi[i],par[5],exp(par[6])))^2*
           exp(-rho[i]/(exp(par[4])*dvm(phi[i],par[5],exp(par[6])))))

## Geometric Kernel

Sgeo=function(par,rho,phi){
  b=2+exp(par[7])
  sapply(1:length(rho),
         function(i) exp(par[1])*dvm(phi[i],par[2],exp(par[3]))*
           (b-1)*(b-2)/(exp(par[4])*dvm(phi[i],par[5],exp(par[6])))^2/
           (1+rho[i]/(exp(par[4])*dvm(phi[i],par[5],exp(par[6]))))^b)
}

## Power Exponential Kernel

Sexpp=function(par,rho,phi){
  b=exp(par[7])
  sapply(1:length(rho),
         function(i) exp(par[1])*dvm(phi[i],par[2],exp(par[3])) /
           (exp(par[4])*dvm(phi[i],par[5],exp(par[6])))^2*
           (b/gamma(2/b))*
           exp(-(rho[i]/(exp(par[4])*dvm(phi[i],par[5],exp(par[6]))))^b))
}

## Wald Kernel

Swald=function(par,rho,phi){
  b=exp(par[7])
  sapply(1:length(rho),
         function(i) exp(par[1])*dvm(phi[i],par[2],exp(par[3])) *
           sqrt( b / (2*pi*rho^5) ) *
           exp( -b* (rho-exp(par[4])*dvm(phi[i],par[5],exp(par[6])))^2 /
                  ( 2 * (exp(par[4])*dvm(phi[i],par[5],exp(par[6])))^2 * rho )))
}

## Infectious potential:

SMulti=function(par,sourceC,coordC){
  out=0
  for(i in 1:nrow(sourceC)){
    z=cart2rad(t(t(coordC)-sourceC[i,]))
    out=out+S(par,z[,1],z[,2])
  }
  out
}

## Maximum likelihood

fitMulti=function(par,sourceC,coordCartesian,area,
                  nlesion,nlesionSub,nlesionEndo){
  negloglik=function(par)
    -LMulti(par,sourceC,coordCartesian,area,nlesion,nlesionSub,nlesionEndo)
  ui=matrix(0,4,length(par))
  ui[1,2]=1 ; ui[2,5]=1 ; ui[3,2]=-1 ; ui[4,5]=-1 

 res=constrOptim(par,negloglik,ui=ui,ci=c(-10*pi,-10*pi,-10*pi,-10*pi),                    method="Nelder-Mead",control=list(trace=10))
  list(estimate=res$par,loglik=-res$value)
}
################################################################################
Poisson model fit including hypergeometric distibution for sampling
################################################################################

LMulti=function(par,sourceC,coordC,area,nlesion,nlesionSub,nlesionEndo){
  mu=SMulti(par,sourceC,coordC)*area
  f=function(nLes,nSub,nEndo,mui){
    sum(dhyper(nEndo,0:nLes,nLes:0,nSub)*dpois(0:nLes,mui))
  }
  ll=sum(log(apply(cbind(nlesion,nlesionSub,nlesionEndo,mu),1,
                   function(u) f(u[1],u[2],u[3],u[4]))))
  ll
}

# Fix the dispersal kernel chosen:
# S= (Sexp, Sgeo, Sexpp, Swald) 

# Fix the initial parameters for likelihood estimation:
para=c(log(10^6), 0, log(0.5), log(10^3), 0, log(0.5))

# Estimate likelihood
oo=fitMulti(para,sourceC,coordC,area,nles,nlesSub,nlesEndo)

################################################################################
Negative binomial model fit including hypergeometric distibution for sampling
################################################################################

LMulti=function(par,sourceC,coordC,area,nlesion,nlesionSub,nlesionEndo){
  n=length(par)
  mu=SMulti(par[-n],sourceC,coordC)*area
  f=function(nLes,nSub,nEndo,mu){
    sum(dhyper(nEndo,0:nLes,nLes:0,nSub)*
          dnbinom(0:nLes,size=exp(par[n]),mu=mui))
  }
  sum(log(apply(cbind(nlesion,nlesionSub,nlesionEndo,mu),1,
                function(u) f(u[1],u[2],u[3],u[4]))))
}

# Fix the dispersal kernel chosen:
# S= (Sexp, Sgeo, Sexpp, Swald) 
# Estimate likelihood

para=c(oo$estimate,log(50))
oo2=fitMulti(para,sourceC,coordC,area,nles,nlesSub,nlesEndo)


################################################################################
Bootstrap to calculate confidence intervals for kernel parameters
################################################################################

S =Sexpp ## choose the kernel
para=oo2$estimate
paraboot=NULL
for(i in 1:1000){
  temp=sample(1:length(nles),length(nles),replace=TRUE)
  qq2star=fitMulti(para,sourceC,coordC[temp,],area[temp],nles[temp],
                   nlesSub[temp],nlesEndo[temp])
  paraboot=rbind(paraboot,qq2star$estimate)
}

# for parameters in log scale
apply(paraboot,2,quantile,c(0.025,0.975))
# for parameters in natural scale
apply(exp(paraboot),2,quantile,c(0.025,0.975))


################################################################################
Average distance and standard deviation (sigma) calculation using the exponential power kernel
################################################################################

EDISTexpp.cond=function(par,angle1,angle2,distmax){
  b=exp(par[7])
  f=function(phi) dvm(phi,par[2],exp(par[3]))
  g=function(phi) exp(par[4])*dvm(phi,par[5],exp(par[6]))
  integrande=function(phi,rho){
    rho^2*f(phi)*b/g(phi)^2/gamma(2/b)*exp(-(rho/g(phi))^b)
  }
  integrande.sq=function(phi,rho){
    rho^3*f(phi)*b/g(phi)^2/gamma(2/b)*exp(-(rho/g(phi))^b)
  }
  integrande.denom=function(phi,rho){
    rho*f(phi)*b/g(phi)^2/gamma(2/b)*exp(-(rho/g(phi))^b)
  }
  integrande2=function(phi){
    integrate(function(rho) integrande(phi,rho),0,distmax)$value
  }
  integrande2.sq=function(phi){
    integrate(function(rho) integrande.sq(phi,rho),0,distmax)$value
  }
  integrande2.denom=function(phi){
    integrate(function(rho) integrande.denom(phi,rho),0,distmax)$value
  }
  n=100
  seqphi=seq(angle1,angle2,l=n+1)
  seqphi=seqphi[-1]+(seqphi[2]-seqphi[1])/2
  values=NULL
  values.sq=NULL
  values.denom=NULL
  for(phi in seqphi){ 
    values=c(values,integrande2(phi))
    values.sq=c(values.sq,integrande2.sq(phi))
    values.denom=c(values.denom,integrande2.denom(phi))
  }
  ER=sum(values*(angle2-angle1)/n)/sum(values.denom*(angle2-angle1)/n)
  ER2=sum(values.sq*(angle2-angle1)/n)/sum(values.denom*(angle2-angle1)/n)
  c(ER,sqrt(ER2-ER^2))
}

## sigma calculation

SIGMA1expp.cond=function(par,angle1,angle2,distmax){
  b=exp(par[7])
  f=function(phi) dvm(phi,par[2],exp(par[3]))
  g=function(phi) exp(par[4])*dvm(phi,par[5],exp(par[6]))
  integrande=function(phi,rho){
    rho^2*f(phi)*b/g(phi)^2/gamma(2/b)*exp(-(rho/g(phi))^b)
  }
  integrande.sq=function(phi,rho){
    rho^3*f(phi)*b/g(phi)^2/gamma(2/b)*exp(-(rho/g(phi))^b)
  }
  integrande.denom=function(phi,rho){
    rho*f(phi)*b/g(phi)^2/gamma(2/b)*exp(-(rho/g(phi))^b)
  }
  integrande2=function(phi){
    integrate(function(rho) integrande(phi,rho),0,distmax)$value
  }
  integrande2.sq=function(phi){
    integrate(function(rho) integrande.sq(phi,rho),0,distmax)$value
  }
  integrande2.denom=function(phi){
    integrate(function(rho) integrande.denom(phi,rho),0,distmax)$value
  }
  n=100
  seqphi=seq(angle1,angle2,l=n+1)[-1]
  values=NULL
  values.sq=NULL
  values.denom=NULL
  for(phi in seqphi){ 
    values=c(values,integrande2(phi))
    values.sq=c(values.sq,integrande2.sq(phi))
    values.denom=c(values.denom,integrande2.denom(phi))
  }
  ER=sum(values*(angle2-angle1)/n)/sum(values.denom*(angle2-angle1)/n)
  ER2=sum(values.sq*(angle2-angle1)/n)/sum(values.denom*(angle2-angle1)/n)
  seqphi=seqphi+pi
  values=NULL
  values.sq=NULL
  values.denom=NULL
  for(phi in seqphi){ 
    values=c(values,integrande2(phi))
    values.sq=c(values.sq,integrande2.sq(phi))
    values.denom=c(values.denom,integrande2.denom(phi))
  }
  ERoppose=sum(values*(angle2-angle1)/n)/sum(values.denom*(angle2-angle1)/n)
  ER2oppose=sum(values.sq*(angle2-angle1)/n)/sum(values.denom*(angle2-angle1)/n)
  ED=ER-ERoppose
  ED2=ER2+ER2oppose
  c(ED,sqrt(ED2-ED^2))
}

SIGMA2expp.cond=function(par,angle,distmax){
  b=exp(par[7])
  f=function(phi) dvm(phi,par[2],exp(par[3]))
  g=function(phi) exp(par[4])*dvm(phi,par[5],exp(par[6]))
  integrande=function(phi,rho){
    rho^2*cos(phi-angle)*f(phi)*b/g(phi)^2/gamma(2/b)*exp(-(rho/g(phi))^b)
  }
  integrande.sq=function(phi,rho){
    rho^3*cos(phi-angle)^2*f(phi)*b/g(phi)^2/gamma(2/b)*exp(-(rho/g(phi))^b)
  }
  integrande.denom=function(phi,rho){
    rho*f(phi)*b/g(phi)^2/gamma(2/b)*exp(-(rho/g(phi))^b)
  }
  integrande2=function(phi){
    integrate(function(rho) integrande(phi,rho),0,distmax)$value
  }
  integrande2.sq=function(phi){
    integrate(function(rho) integrande.sq(phi,rho),0,distmax)$value
  }
  integrande2.denom=function(phi){
    integrate(function(rho) integrande.denom(phi,rho),0,distmax)$value
  }
  n=100
  angle1=0
  angle2=2*pi
  seqphi=seq(angle1,angle2,l=n+1)
  seqphi=seqphi[-1]+(seqphi[2]-seqphi[1])/2
  values=NULL
  values.sq=NULL
  values.denom=NULL
  for(phi in seqphi){ 
    values=c(values,integrande2(phi))
    values.sq=c(values.sq,integrande2.sq(phi))
    values.denom=c(values.denom,integrande2.denom(phi))
  }
  EXa=sum(values*(angle2-angle1)/n)/sum(values.denom*(angle2-angle1)/n)
  EXa2=sum(values.sq*(angle2-angle1)/n)/sum(values.denom*(angle2-angle1)/n)
  c(EXa,sqrt(EXa2-EXa^2))
}
